# Supplementary material for: Protease circuits for processing biological information
Source: Nat Commun. 2020 Oct 6;11:5021. doi: 10.1038/s41467-020-18840-8 (PMC7538567; doi:10.1038/s41467-020-18840-8)
Supplement: Supplementary file 3 — Source Data [file 41467_2020_18840_MOESM3_ESM.xlsx]

## Sheet: Fig 1b
Time	Low Concentration			High Concentration
1	1	1	1	1	1	1
2	1.04663	1.00754	1.0146	1.09067	1.12495	1.09224
3	1.07008	0.999185	1.02265	1.18301	1.21866	1.19015
4	1.09539	1.01447	1.03009	1.28153	1.35213	1.28482
5	1.12363	1.02262	1.04499	1.42194	1.4503	1.39712
6	1.13083	1.03159	1.05393	1.53522	1.56531	1.5297
7	1.15614	1.01834	1.09058	1.70562	1.71095	1.63471
8	1.17533	1.03485	1.12217	1.85221	1.86227	1.77012
9	1.18652	1.02405	1.12515	2.01404	2.00568	1.91101
10	1.19824	1.05339	1.15405	2.208	2.17748	2.045
11	1.19931	1.05828	1.17819	2.36673	2.29432	2.17555
12	1.21023	1.05482	1.19189	2.57282	2.4643	2.3284
13	1.22888	1.07173	1.23212	2.78772	2.63124	2.48307
14	1.23101	1.09721	1.25089	2.95954	2.82414	2.68721
15	1.29043	1.09089	1.26073	3.1128	3.04848	2.80397
16	1.27791	1.10638	1.28635	3.33651	3.18316	2.96088
17	1.30136	1.12003	1.31347	3.56211	3.36653	3.15386
18	1.30855	1.1345	1.34476	3.77415	3.57667	3.30793
19	1.3304	1.15142	1.36591	4.03784	3.74179	3.54591
20	1.36504	1.15325	1.36025	4.25988	3.95112	3.73444
21	1.3765	1.18178	1.41001	4.47358	4.19473	3.91202
22	1.39222	1.18912	1.44011	4.72418	4.35963	4.16765
23	1.39115	1.20664	1.45679	5.0169	4.63144	4.29576
24	1.41993	1.215	1.46693	5.17135	4.87059	4.44902
25	1.45883	1.22988	1.48808	5.46097	4.99108	4.74275
26	1.4631	1.24373	1.5152	5.61209	5.26065	4.90047
27	1.49027	1.25351	1.5444	5.87268	5.50832	5.15893
28	1.50253	1.26554	1.58939	6.08163	5.70426	5.36874
29	1.52678	1.30365	1.59386	6.36959	5.92028	5.53314
30	1.5457	1.29387	1.60131	6.57496	6.09412	5.75836
31	1.56568	1.31302	1.62932	6.84484	6.31765	5.96007
32	1.58113	1.34869	1.66001	7.0188	6.50994	6.19055
33	1.60245	1.35358	1.68832	7.25012	6.76187	6.39205
34	1.60885	1.35867	1.69815	7.4593	6.93063	6.50456
35	1.62537	1.38313	1.74583	7.65064	7.20771	6.70971
36	1.65548	1.39515	1.77116	7.98739	7.40994	6.95763
37	1.66267	1.4139	1.78158	8.13303	7.50953	7.19968
38	1.7077	1.44304	1.80036	8.37744	7.76511	7.28826
39	1.72395	1.44997	1.82509	8.68777	7.98235	7.56112
40	1.73248	1.48624	1.83313	8.85769	8.12678	7.76748
41	1.7474	1.47544	1.84386	9.08544	8.37383	7.98013
42	1.77378	1.49032	1.87664	9.31128	8.58114	8.16238
43	1.79243	1.49236	1.89899	9.55997	8.7432	8.23454
44	1.80842	1.52741	1.90524	9.73298	9.03732	8.55605
45	1.79776	1.5376	1.93504	9.90624	9.21542	8.66207
46	1.86198	1.56307	1.97706	10.1335	9.37607	8.8283
47	1.86198	1.55818	1.99911	10.3044	9.57911	9.05818
48	1.85825	1.57856	2.00387	10.4971	9.75517	9.1863
49	1.88942	1.60424	2.03427	10.6549	9.9144	9.39003
50	1.94005	1.59976	2.0435	10.8748	10.0836	9.64626
51	1.93658	1.62971	2.05185	11.1264	10.4201	9.80032
52	1.94804	1.63909	2.11174	11.3498	10.4391	9.98277
53	1.99387	1.645	2.1329	11.5138	10.674	10.0624
54	1.99147	1.68331	2.13051	11.8049	10.8799	10.3333
55	2.00133	1.69268	2.14452	11.9445	11.0894	10.4407
56	2.05249	1.71999	2.16776	12.1566	11.2367	10.5913
57	2.06102	1.71958	2.20918	12.2492	11.3868	10.7845
58	2.06102	1.74669	2.23719	12.4538	11.4803	10.9917
59	2.089	1.76992	2.24762	12.5973	11.6967	11.1614
60	2.11031	1.76809	2.28606	12.8351	11.9002	11.3501
61	2.11724	1.79825	2.29201	13.0012	12.0101	11.479

## Sheet: Fig 1c
Time (minutes)	Red (v1)			Blue (v0)
0	1	1	1	1	1	1
1	1.24773	1.18565	1.17734	1.61062	1.41015	1.62057
2	1.3451	1.25372	1.24151	1.75857	1.54774	1.80732
3	1.38498	1.28683	1.27788	1.81727	1.62334	1.88096
4	1.41357	1.2994	1.29282	1.85148	1.68383	1.92126
5	1.43351	1.32644	1.31017	1.86574	1.71418	1.93013

## Sheet: Fig 2b
Time	no lipase			with lipase
0	0.9129	0.9129	0.9129	0.9129	0.9129	0.9129
1	0.924475	0.925422	0.935261	1.04352	1.06848	1.05861
2	0.931391	0.939501	0.941202	1.16606	1.20959	1.18163
3	0.92675	0.93138	0.951248	1.28998	1.33824	1.2987
4	0.948577	0.962986	0.968332	1.42335	1.44621	1.40299
5	0.965744	0.945323	0.963913	1.50795	1.56223	1.48243
6	0.963527	0.970113	0.993702	1.59633	1.67478	1.60131
7	0.967087	0.979908	0.984788	1.67956	1.73953	1.70866
8	0.958905	0.974708	0.980761	1.74596	1.81618	1.85347
9	0.984087	0.969897	1.01817	1.82815	1.87562	1.91472
10	0.986529	0.986703	1.01375	1.90039	1.94422	2.00335
11	1.01544	0.98754	0.999171	1.93898	1.96685	2.05091
12	1.00949	0.968514	0.990258	2.00057	2.02593	2.1154
13	1.02852	1.01862	1.00539	2.09169	2.10166	2.16135
14	1.03302	0.993751	1.00449	2.19278	2.23911	2.25645
15	1.03266	1.01153	0.999091	2.27274	2.34561	2.29681
16	1.02951	1.01782	1.01656	2.34567	2.39938	2.36076
17	1.0519	1.00444	1.02309	2.36262	2.48061	2.43426
18	1.05546	1.01521	1.00597	2.36377	2.56733	2.46814
19	1.02156	1.03319	0.985914	2.43532	2.58832	2.51138
20	1.03686	1.04006	0.990292	2.47545	2.61956	2.58434
21	1.02756	1.01986	0.992128	2.50373	2.67131	2.6274
22	1.01919	1.0431	0.992402	2.59263	2.68479	2.62976
23	1.03076	1.02602	1.00616	2.64357	2.72939	2.70578
24	1.03358	1.02783	0.998225	2.67375	2.80019	2.70274
25	1.04441	1.03412	1.01648	2.65395	2.80231	2.72563
26	1.03679	1.03028	1.01069	2.74405	2.82238	2.76491
27	1.03979	1.03423	1.0182	2.77216	2.91936	2.824
28	1.04465	1.03702	1.05385	2.7649	2.96012	2.87985
29	1.03293	1.01721	1.0207	2.82735	2.92196	2.90545
30	1.0378	1.04161	1.01941	2.8218	2.93581	2.8347
31	1.03185	1.04011	0.998377	2.84116	2.95972	2.94925
32	1.03914	1.03881	0.995914	2.83252	3.00653	2.94531
33	1.04083	1.04062	0.979768	2.91077	3.01011	2.95038
34	1.04439	1.05119	0.989618	2.88874	3.04996	2.97345
35	1.03342	1.03275	0.998687	2.95755	3.04989	3.03164
36	1.03642	1.06105	0.977264	2.9611	3.17196	2.99781
37	1.03066	1.01982	0.98516	3.00244	3.05524	3.03619
38	1.02956	1.04364	0.984651	3.01784	3.10461	3.01424
39	1.03032	1.0213	0.988051	3.00955	3.14152	3.03191
40	1.03836	1.03479	1.0065	3.0265	3.11673	3.08541
41	1.03223	1.04556	0.994461	3.04929	3.17617	3.09084
42	1.03225	1.02478	0.998839	3.02692	3.19496	3.08276
43	1.04513	1.03029	1.02179	3.06876	3.19836	3.09305
44	1.03508	1.02315	1.02968	3.10683	3.2155	3.14277
45	1.01087	1.00587	1.01647	3.10129	3.21983	3.18223
46	1.0217	1.0145	1.01928	3.08699	3.25802	3.17865
47	1.02097	1.01241	1.01135	3.09862	3.21108	3.16049
48	1.01633	1.0226	1.01533	3.14235	3.32893	3.20013
49	1.01318	1.01818	1.01482	3.12822	3.27667	3.1888
50	1.01525	1.00149	1.01353	3.13848	3.28831	3.2144
51	1.0093	1.00836	1.00736	3.16075	3.26425	3.25206
52	1.02106	0.999267	0.99981	3.16139	3.25356	3.21156
53	1.01176	1.00653	0.986987	3.14657	3.33095	3.235
54	1.00395	1.0025	1.00036	3.15717	3.36841	3.24726
55	0.987198	1.00489	0.984797	3.21395	3.32494	3.24116
56	0.973797	1.00086	1.00227	3.17991	3.39775	3.31682
57	0.989846	0.996636	0.995507	3.18621	3.33157	3.24445
58	0.980545	0.979168	0.987375	3.22033	3.35915	3.33001
59	0.992307	0.990521	0.96947	3.19127	3.38837	3.25512
60	0.954302	0.978115	0.994567	3.24135	3.34856	3.2447
61	0.968673	0.980315	0.977835	3.24474	3.37541	3.30253
62	0.971861	0.977647	0.957388	3.32797	3.37589	3.26779
63	0.979149	0.971473	0.970562	3.27623	3.3456	3.2878
64	0.978422	0.991395	0.959302	3.26159	3.39003	3.35914
65	0.969495	0.963994	0.960357	3.30344	3.40057	3.31432
66	0.95572	0.962495	0.963562	3.28931	3.45672	3.34874
67	0.962077	0.965474	0.954844	3.35622	3.41782	3.33345
68	0.948862	0.952874	0.937721	3.25487	3.43112	3.31907
69	0.97423	0.948063	0.948158	3.33243	3.44515	3.36843
70	0.957288	0.983759	0.969737	3.33169	3.44086	3.39367

## Sheet: Fig 2c
Minutes	no GzmB			GzmB
0	1	1		1	1	1
1	1.04601	0.988648		0.987264	1.01522	0.992266
2	0.995294	0.931675		0.990683	1.00357	1.00119
3	0.941819	0.942745		1.00747	1.02537	0.995589
4	0.938219	0.94648		1.02415	1.05941	1.00427
5	0.919656	0.879311		1.04751	1.08121	0.998663
6	0.960944	0.873266		1.04592	1.09269	1.01824
7	0.95485	0.9259		1.06873	1.10201	1.01276
8	0.95125	0.905185		1.06112	1.07891	1.0257
9	0.925206	0.91381		1.08192	1.08722	1.03575
10	0.956519	0.858866		1.08834	1.08974	1.04481
11	0.888081	0.88705		1.08118	1.07571	1.05687
12	0.906925	0.890785		1.07468	1.08095	1.05552
13	0.930756	0.896965		1.0937	1.07077	1.08662
14	0.939625	0.893365		1.09333	1.06887	1.06361
15	0.928544	0.835976		1.07269	1.1062	1.09484
16	0.959856	0.8935		1.07677	1.07732	1.07658
17	0.911369	0.91924		1.10147	1.12395	1.08588
18	0.887818	0.88141		1.10032	1.14336	1.09857
19	0.906662	0.89737		1.11255	1.1206	1.11451
20	0.910544	0.87421		1.12143	1.12539	1.10327
21	0.94435	0.8755		1.09933	1.13358	1.12573
22	0.933269	0.889015		1.12893	1.12613	1.10045
23	0.909719	0.90742		1.13325	1.11799	1.12179
24	0.928563	0.886705		1.13444	1.13752	1.12908
25	0.885062	0.90511		1.13507	1.12837	1.11045
26	0.9463	0.92596		1.14941	1.13486	1.10911
27	0.965144	0.924805		1.1613	1.146	1.13745
28	0.916656	0.901645		1.16962	1.14523	1.145
29	0.9355	0.942055		1.15009	1.13834	1.15807
30	0.929407	0.904225		1.16153	1.15867	1.14281
31	0.983163	0.905515		1.17776	1.15597	1.14122
32	0.894775	0.911695		1.17672	1.15861	1.14213
33	0.995913	0.927655		1.18382	1.1583	1.14655
34	0.984832	0.91183		1.16685	1.18281	1.1546
35	0.941332	0.915565		1.19043	1.16005	1.17217
36	0.925263	0.92419		1.19731	1.17686	1.14126
37	0.919169	0.971934		1.18468	1.18834	1.14856
38	0.97542	0.93655		1.1822	1.17216	1.17114
39	0.996757	0.93295		1.20144	1.17638	1.16153
40	0.980688	0.92935		1.18948	1.15736	1.14841
41	0.937188	0.92086		1.22109	1.18845	1.16385
42	0.923613	0.924595		1.18117	1.18814	1.15336
43	0.875125	0.90388		1.17957	1.17298	1.14989
44	0.986238	0.963849		1.19636	1.18219	1.17147
45	0.940244	0.918685		1.20134	1.1787	1.169

## Sheet: Fig 2d
	RTKR	ENLYFQG	IEFDSG	Inhibitor
WNV	1	-0.109381	-0.0216467	0.127797
TEV	-0.231818	1	-0.0663928	1.48294
GzmB	0.086784	0.0514982	1	0.986576

## Sheet: Fig 2e
GzmB Concentration (ug/mL)	p1 (red)				po (blue)									0	0.025391	0.050781	0.40625	1.625	3.25	6.5	13	26
0	0.000501	0.000235	0.000189493	0.000754	0.001366	0.000595	0.001468	0.000674						0.001366	0.007697	0.00873	0.009192	0.000962	0.001044	0.001143	0.008413	0.009604
0	0.000501	0.000235	0.000189493	0.000754	0.001366	0.000595	0.001468	0.000674						0.000595	0.007344	0.009732	0.010193	0.000656	0.000736	0.000286	0.008879	0.009822
0.025391	0.000256	0.000421	0.000806556	0.00059	0.007697	0.007344	0.008394	0.008509						0.001468	0.008394	0.009144	0.008119	0.00037	0.000216	0.000876	0.008594	0.009778
0.050781	0.00056	0.000527	0.000217467	0.000688	0.00873	0.009732	0.009144	0.010428						0.000674	0.008509	0.010428	0.009404	0.000656	0.000206	0.000191	0.009025	0.009994
0.40625	0.000291	0.000857	0.000184632	0.000582	0.009192	0.010193	0.008119	0.009404
1.625	0.014138	0.013592	0.0134945	0.012948	0.000962	0.000656	0.00037	0.000656							9.20833e-07	3.26681e-06	1.33336e-05	0.110555	0.0863825	0.130262	5.19941e-07	3.34654e-06
3.25	0.013476	0.01302	0.0116551	0.011137	0.001044	0.000736	0.000216	0.000206
6.5	0.013717	0.01318	0.0114739	0.010909	0.001143	0.000286	0.000876	0.000191
13	0.010301	0.009913	0.0101308	0.009704	0.008413	0.008879	0.008594	0.009025						0.000501	0.000256	0.00056	0.000291	0.014138	0.013476	0.013717	0.010301	0.010301
26	0.010301	0.009913	0.0099602	0.00951	0.009604	0.009822	0.009778	0.009994						0.000235	0.000421	0.000527	0.000857	0.013592	0.01302	0.01318	0.009913	0.009913
														0.000189493	0.000806556	0.000217467	0.000184632	0.0134945	0.0116551	0.0114739	0.0101308	0.0099602
														0.000754	0.00059	0.000688	0.000582	0.012948	0.011137	0.010909	0.009704	0.00951
															0.298128	0.326202	0.389568	1.1537e-07	5.87337e-05	0.000132735	1.69186e-09	7.03856e-09

## Sheet: Fig 2f
GzmB Concentration (ug/mL)	Digital Output (p1p0)
0	0
0	0
0.025391	1
0.050781	1
0.40625	1
1.625	10
3.25	10
6.5	10
13	11
26	11

## Sheet: Fig 3b
Minutes	OmpT (0.5 mg/mL, 2 uL in 20 uL)				Probe only				E. coli (2 uL in 20 uL)
0	1.01218	1.01566	1.01794		1.00082	1.00567	0.998952		1.23925	1.27915	1.29644
1	1.04226	1.04928	1.04619		1.00601	1.01924	1.01589		1.50147	1.55829	1.60231
2	1.07534	1.0718	1.07134		1.01107	1.0126	1.01801		1.7696	1.83737	1.91493
3	1.10319	1.10021	1.09826		1.00867	1.02962	1.02043		2.03749	2.11959	2.22331
4	1.12567	1.13015	1.12742		1.02517	1.01754	1.02521		2.31355	2.46564	2.57552
5	1.1514	1.16384	1.16412		1.01622	1.02397	1.02511		2.63577	2.78406	2.91756
6	1.18832	1.18926	1.19012		1.01766	1.03401	1.0338		2.91971	3.07051	3.21978
7	1.2127	1.2189	1.21625		1.02382	1.03128	1.03431		3.19943	3.39217	3.59013
8	1.23972	1.25645	1.24068		1.02174	1.03518	1.03496		3.54176	3.71824	3.93174
9	1.27007	1.28313	1.27004		1.02779	1.04059	1.04479		3.82855	4.05323	4.27723
10	1.30367	1.30624	1.29955		1.03015	1.04543	1.04887		4.1592	4.40688	4.65527
11	1.32224	1.33233	1.32961		1.03337	1.04198	1.05497		4.43182	4.7487	4.98909
12	1.34712	1.35263	1.34197		1.03741	1.05274	1.05623		4.76485	5.08628	5.35753
13	1.36896	1.37958	1.37785		1.03637	1.05946	1.06495		5.02411	5.46331	5.71739
14	1.39227	1.40072	1.39272		1.04613	1.06619	1.06253		5.39027	5.76379	6.12475
15	1.41661	1.42842	1.41985		1.04459	1.06125	1.07028		5.75002	6.1251	6.42497
16	1.44249	1.45312	1.44275		1.04988	1.06157	1.07099		6.08149	6.44557	6.84046
17	1.47275	1.48177	1.46243		1.0491	1.07324	1.08002		6.38985	6.8097	7.17886
18	1.48554	1.50438	1.49335		1.05564	1.07244	1.07973		6.72365	7.17111	7.52984
19	1.50562	1.52603	1.50684		1.05374	1.07519	1.08417		7.0485	7.59155	7.95646
20	1.54015	1.54556	1.52322		1.06641	1.08818	1.08505		7.33811	7.95822	8.30339
21	1.56722	1.5637	1.5468		1.0592	1.08164	1.09304		7.74465	8.33136	8.71757
22	1.59353	1.58889	1.56942		1.06656	1.08547	1.09205		8.05847	8.60394	9.11483
23	1.63156	1.61608	1.59396		1.06385	1.09105	1.10721		8.39496	8.99666	9.4919
24	1.67657	1.64789	1.62331		1.07515	1.0916	1.10551		8.73581	9.39991	9.8666
25	1.72699	1.64944	1.65707		1.07312	1.10348	1.10548		9.09636	9.7365	10.2742
26	1.75795	1.68604	1.69428		1.07374	1.09515	1.1097		9.42691	10.066	10.6353
27	1.74982	1.70169	1.70483		1.07651	1.10404	1.1148		9.78863	10.5534	11.1202
28	1.75285	1.72863	1.70875		1.08133	1.10535	1.12036		10.1268	10.8962	11.577
29	1.75976	1.74479	1.70755		1.08302	1.10797	1.11237		10.535	11.3287	11.9457
30	1.77741	1.75911	1.71188		1.08309	1.11238	1.12294		10.941	11.7194	12.2699

## Sheet: Fig 3c
Drug Concentration (M)	Hemolysis (%)			Cytotoxicity (%)
0.0076	106.731	93.2692		100	100	100
0.00076	8.65385	-1.92308		100	100	100
7.6e-05	12.5	-0.96154		100	100	100
7.6e-06	1.92308	-16.3462		0	0	0
7.6e-07	0	-16.3462		0	0	0
7.6e-08	9.61538	-9.61538		0	0	0
7.6e-09	3.84615	-16.3462		0	0	0

## Sheet: Fig 3d
E. Coli Only (blue)	ACPP (grey)	ACPP + TEV (red)				ANOVA summary							Number of families	1
9.1	7.9	1.1				F	100.2						Number of comparisons per family	2
6.6	8.2	1.2				P value	< 0.0001						Alpha	0.05
7.1	9.2	1				P value summary	****
	7.8	1.3				Are differences among means statistically significant? (P < 0.05)	Yes						Dunnett's multiple comparisons test	Mean Diff.	95% CI of diff.	Significant?	Summary	Adjusted P Value	A-?
						R square	0.9616
Measured in CFU/mL x 10^8													E. Coli Only vs. ACPP	-0.675	-2.253 to 0.9027	No	ns	0.4483	B	ACPP
						Brown-Forsythe test							E. Coli Only vs. ACPP + TEV	6.45	4.872 to 8.028	Yes	****	< 0.0001	C	ACPP + TEV
						F (DFn, DFd)	1.279 (2, 8)
						P value	0.3296
						P value summary	ns						Test details	Mean 1	Mean 2	Mean Diff.	SE of diff.	n1	n2	q	DF
						Significantly different standard deviations? (P < 0.05)	No
													E. Coli Only vs. ACPP	7.6	8.275	-0.675	0.5902	3	4	1.144	8
						Bartlett's test							E. Coli Only vs. ACPP + TEV	7.6	1.15	6.45	0.5902	3	4	10.93	8
						Bartlett's statistic (corrected)
						P value
						P value summary
						Significantly different standard deviations? (P < 0.05)
						ANOVA table	SS	DF	MS	F (DFn, DFd)	P value
						Treatment (between columns)	119.7	2	59.86	F (2, 8) = 100.2	P < 0.0001
						Residual (within columns)	4.778	8	0.5972
						Total	124.5	10
						Data summary
						Number of treatments (columns)	3
						Number of values (total)	11

[truncated: 14 more sheets: Fig 3e, Fig 4a, Fig. 4b, Fig. 4c, Fig. 5b, Fig. 7a, Fig. 7b, Fig S2b, Fig S2c, Fig S3a, Fig S3b, Fig. S4b, Fig S5a, Fig S5b]
